# Supplementary material for: Regional heritability mapping identifies several novel loci (STAT4, ULK4, and KCNH5) for primary biliary cholangitis in the Japanese population
Source: Eur J Hum Genet. 2021 Apr 9;29(8):1282–91. doi: 10.1038/s41431-021-00854-5 (PMC8385030; doi:10.1038/s41431-021-00854-5)
Supplement: Supplementary file 3 — Supplementary Table 1 [file 41431_2021_854_MOESM3_ESM.xlsx]

## Sheet: Sheet1
Supplementary Table 1. Characteristics of the individuals participating in this study (after quality control).
	Discovery	Replication
Cases	1953	220
Controls	3690	271
Total	5643	491
