# Supplementary material for: Regional heritability mapping identifies several novel loci (STAT4, ULK4, and KCNH5) for primary biliary cholangitis in the Japanese population
Source: Eur J Hum Genet. 2021 Apr 9;29(8):1282–91. doi: 10.1038/s41431-021-00854-5 (PMC8385030; doi:10.1038/s41431-021-00854-5)
Supplement: Supplementary file 4 — Supplementary Table 2 [file 41431_2021_854_MOESM4_ESM.xlsx]

## Sheet: Sheet1
Supplementary Table 2. ULK4 mRNA signal data in liver tissue samples.
	mRNA signal
Normal	50.5874
Normal	25.8065
Normal	36.3415
Normal	69.1571
Normal	45.4296
CHC	44.7952
CHC	32.2858
CHC	31.4017
CHC	41.6191
CHC	45.6012
CHC	27.4103
CHC	87.6659
CHC	73.8746
CHC	13.3673
CHC	9.51162
CHC	48.2451
CHC	42.9912
CHC	76.5461
CHC	31.2982
CHC	23.6953
PBC	72.3475
PBC	1492.25
PBC	57.0716
PBC	42.529
PBC	43.1255
PBC	32.9041
PBC	34.1881
PBC	101.121
PBC	258.081
PBC	33.6538
PBC	63.7443
PBC	272.022
PBC	195.402
PBC	215.248
PBC	56.8941
PBC	55.8911
PBC	24.1604
PBC	43.3832
PBC	238.009
PBC	80.9448
PBC	22.3757
PBC	25.4355
PBC	60.5604
PBC	26.5659
PBC	82.0966
PBC	63.9461
PBC	60.0995
PBC	739.48
PBC	53.8743
PBC	28.5181
PBC	869.002
PBC	103.295
PBC	102.623
PBC	43.4516
PBC	15.9955
PBC	29.9541
