# Supplementary material for: Regional heritability mapping identifies several novel loci (STAT4, ULK4, and KCNH5) for primary biliary cholangitis in the Japanese population
Source: Eur J Hum Genet. 2021 Apr 9;29(8):1282–91. doi: 10.1038/s41431-021-00854-5 (PMC8385030; doi:10.1038/s41431-021-00854-5)
Supplement: Supplementary file 5 — Supplementary Table 3 [file 41431_2021_854_MOESM5_ESM.xlsx]

## Sheet: Sheet1
Supplementary Table 3. ULK4 eQTL variants and their effect sizes used to predict gene expression of B, CD4+ and CD8+ T cells, monocytes, and natural killer cells. (From Ishigaki et al., 2017 [37])
	eQTL variants and their effect sizes used to predict gene expression of CD4+ T cells.
Variant	CHR	POS	REF	ALT	Gene id	Gene symbol	Beta	R	Epigenome Data	Chromatin state	15/18state	P-value
rs7631057	3	41817951	C	T	ENSG00000168038.6	ULK4	1.07316	0.475125	BLD.CD4.CD25M.CD45RO.MPC	ZNFRpts_18S	18S	0.05
rs9847541	3	41934542	C	T	ENSG00000168038.6	ULK4	1.16963	0.475125	BLD.CD4.CD25M.CD45RO.MPC	ZNFRpts_18S	18S	0.05
	eQTL variants and their effect sizes used to predict gene expression of CD8+ T cells.
Variant	CHR	POS	REF	ALT	Gene id	Gene symbol	Beta	R	Epigenome Data	Chromatin state	15/18state	P-value
rs9847541	3	41934542	C	T	ENSG00000168038.6	ULK4	1.08671	0.493465	BLD.CD8.NPC	ZNFRpts_18S	18S	0.01
	eQTL variants and their effect sizes used to predict gene expression of B cells.
Variant	CHR	POS	REF	ALT	Gene id	Gene symbol	Beta	R	Epigenome Data	Chromatin state	15/18state	P-value
chr3:41883691:D	3	41883691	AG	A	ENSG00000168038.6	ULK4	1.05494	0.438487	BLD.CD19.PPC	TxWk_18S	18S	0.001
chr3:41884908:I	3	41884908	T	TA	ENSG00000168038.6	ULK4	1.26032	0.438487	BLD.CD19.PPC	TxWk_18S	18S	0.001
chr3:41948955:I	3	41948955	A	AT	ENSG00000168038.6	ULK4	1.11631	0.438487	BLD.CD19.PPC	TxWk_18S	18S	0.001
chr3:41972961:I	3	41972961	T	TTAAA	ENSG00000168038.6	ULK4	-0.903498	0.438487	BLD.CD19.PPC	TxWk_18S	18S	0.001
chr3:41984337:D	3	41984337	TTAAA	T	ENSG00000168038.6	ULK4	-0.855169	0.438487	BLD.CD19.PPC	TxWk_18S	18S	0.001
chr3:41984774:D	3	41984774	TG	T	ENSG00000168038.6	ULK4	-0.923336	0.438487	BLD.CD19.PPC	TxWk_18S	18S	0.001
chr3:41987523:D	3	41987523	AC	A	ENSG00000168038.6	ULK4	-1.12651	0.438487	BLD.CD19.PPC	TxWk_18S	18S	0.001
chr3:41994044:I	3	41994044	C	CA	ENSG00000168038.6	ULK4	1.14298	0.438487	BLD.CD19.PPC	TxWk_18S	18S	0.001
chr3:42050611:D	3	42050611	TG	T	ENSG00000168038.6	ULK4	1.35506	0.438487	BLD.CD19.PPC	TxWk_18S	18S	0.001
rs11129979	3	42890731	T	C	ENSG00000168038.6	ULK4	-0.552421	0.438487	BLD.CD19.PPC	TxWk_18S	18S	0.001
rs113449797	3	41883019	A	G	ENSG00000168038.6	ULK4	1.05502	0.438487	BLD.CD19.PPC	TxWk_18S	18S	0.001
rs113471865	3	41883101	C	A	ENSG00000168038.6	ULK4	1.06046	0.438487	BLD.CD19.PPC	TxWk_18S	18S	0.001
rs116781722	3	42050879	T	C	ENSG00000168038.6	ULK4	1.08548	0.438487	BLD.CD19.PPC	TxWk_18S	18S	0.001
rs11705749	3	41947294	C	T	ENSG00000168038.6	ULK4	-1.05238	0.438487	BLD.CD19.PPC	TxWk_18S	18S	0.001
rs11717660	3	41950414	A	G	ENSG00000168038.6	ULK4	-0.699064	0.438487	BLD.CD19.PPC	TxWk_18S	18S	0.001
rs11717678	3	41991347	A	G	ENSG00000168038.6	ULK4	-1.12494	0.438487	BLD.CD19.PPC	TxWk_18S	18S	0.001
rs117351757	3	41970440	C	T	ENSG00000168038.6	ULK4	1.26959	0.438487	BLD.CD19.PPC	TxWk_18S	18S	0.001
rs12330363	3	41951186	G	A	ENSG00000168038.6	ULK4	-0.653221	0.438487	BLD.CD19.PPC	TxWk_18S	18S	0.001
rs12632693	3	41979954	A	C	ENSG00000168038.6	ULK4	1.26959	0.438487	BLD.CD19.PPC	TxWk_18S	18S	0.001
rs12635286	3	42051836	T	C	ENSG00000168038.6	ULK4	0.791587	0.438487	BLD.CD19.PPC	TxWk_18S	18S	0.001
rs13063523	3	41947437	C	T	ENSG00000168038.6	ULK4	-0.680963	0.438487	BLD.CD19.PPC	TxWk_18S	18S	0.001
rs13076820	3	41950165	C	T	ENSG00000168038.6	ULK4	-1.07189	0.438487	BLD.CD19.PPC	TxWk_18S	18S	0.001
rs13076952	3	41950033	G	A	ENSG00000168038.6	ULK4	-0.690352	0.438487	BLD.CD19.PPC	TxWk_18S	18S	0.001
rs13087719	3	41951576	C	T	ENSG00000168038.6	ULK4	-1.05173	0.438487	BLD.CD19.PPC	TxWk_18S	18S	0.001
rs13088394	3	41951715	G	A	ENSG00000168038.6	ULK4	-1.05158	0.438487	BLD.CD19.PPC	TxWk_18S	18S	0.001
rs13093968	3	42883465	G	A	ENSG00000168038.6	ULK4	0.572726	0.438487	BLD.CD19.PPC	TxWk_18S	18S	0.001
rs13318817	3	41972939	T	C	ENSG00000168038.6	ULK4	1.12494	0.438487	BLD.CD19.PPC	TxWk_18S	18S	0.001
rs13321282	3	41959452	C	T	ENSG00000168038.6	ULK4	-0.717385	0.438487	BLD.CD19.PPC	TxWk_18S	18S	0.001
rs1357013	3	41944620	C	T	ENSG00000168038.6	ULK4	1.11626	0.438487	BLD.CD19.PPC	TxWk_18S	18S	0.001
rs140607810	3	41960180	G	A	ENSG00000168038.6	ULK4	1.32012	0.438487	BLD.CD19.PPC	TxWk_18S	18S	0.001
rs140840524	3	41883170	G	T	ENSG00000168038.6	ULK4	1.11667	0.438487	BLD.CD19.PPC	TxWk_18S	18S	0.001
rs143110869	3	41968622	A	G	ENSG00000168038.6	ULK4	1.26959	0.438487	BLD.CD19.PPC	TxWk_18S	18S	0.001
rs144299471	3	41996549	G	A	ENSG00000168038.6	ULK4	1.27194	0.438487	BLD.CD19.PPC	TxWk_18S	18S	0.001
rs144523572	3	41883355	A	C	ENSG00000168038.6	ULK4	1.06372	0.438487	BLD.CD19.PPC	TxWk_18S	18S	0.001
rs144988484	3	41992444	G	A	ENSG00000168038.6	ULK4	1.12494	0.438487	BLD.CD19.PPC	TxWk_18S	18S	0.001
rs1474219	3	42000913	G	A	ENSG00000168038.6	ULK4	-1.12506	0.438487	BLD.CD19.PPC	TxWk_18S	18S	0.001
rs148297676	3	41991432	T	C	ENSG00000168038.6	ULK4	1.12494	0.438487	BLD.CD19.PPC	TxWk_18S	18S	0.001
rs1612124	3	41967893	C	A	ENSG00000168038.6	ULK4	-1.09045	0.438487	BLD.CD19.PPC	TxWk_18S	18S	0.001
rs1613233	3	41945144	A	G	ENSG00000168038.6	ULK4	-1.05238	0.438487	BLD.CD19.PPC	TxWk_18S	18S	0.001
rs1615243	3	41965234	C	T	ENSG00000168038.6	ULK4	-1.12494	0.438487	BLD.CD19.PPC	TxWk_18S	18S	0.001
rs1616679	3	41945518	C	T	ENSG00000168038.6	ULK4	-1.11626	0.438487	BLD.CD19.PPC	TxWk_18S	18S	0.001
rs1618445	3	41984043	C	T	ENSG00000168038.6	ULK4	-0.910509	0.438487	BLD.CD19.PPC	TxWk_18S	18S	0.001
rs1619312	3	41945869	A	G	ENSG00000168038.6	ULK4	-1.11626	0.438487	BLD.CD19.PPC	TxWk_18S	18S	0.001
rs1624519	3	41984800	G	A	ENSG00000168038.6	ULK4	-1.12494	0.438487	BLD.CD19.PPC	TxWk_18S	18S	0.001
rs1628874	3	41955714	G	A	ENSG00000168038.6	ULK4	-1.05174	0.438487	BLD.CD19.PPC	TxWk_18S	18S	0.001
rs17061431	3	41792655	T	C	ENSG00000168038.6	ULK4	0.92869	0.438487	BLD.CD19.PPC	TxWk_18S	18S	0.001
rs1716640	3	41978111	A	G	ENSG00000168038.6	ULK4	-1.12494	0.438487	BLD.CD19.PPC	TxWk_18S	18S	0.001
rs1716642	3	41965865	A	C	ENSG00000168038.6	ULK4	-1.12494	0.438487	BLD.CD19.PPC	TxWk_18S	18S	0.001
rs1716643	3	41967192	C	T	ENSG00000168038.6	ULK4	-1.08673	0.438487	BLD.CD19.PPC	TxWk_18S	18S	0.001
rs1716644	3	41968028	A	G	ENSG00000168038.6	ULK4	-1.09045	0.438487	BLD.CD19.PPC	TxWk_18S	18S	0.001
rs1716645	3	41970480	T	C	ENSG00000168038.6	ULK4	-0.922764	0.438487	BLD.CD19.PPC	TxWk_18S	18S	0.001
rs1716646	3	41971026	C	T	ENSG00000168038.6	ULK4	-0.922285	0.438487	BLD.CD19.PPC	TxWk_18S	18S	0.001
rs1716648	3	41972849	G	A	ENSG00000168038.6	ULK4	-1.12337	0.438487	BLD.CD19.PPC	TxWk_18S	18S	0.001
rs1716650	3	41973797	C	A	ENSG00000168038.6	ULK4	-1.12494	0.438487	BLD.CD19.PPC	TxWk_18S	18S	0.001
rs1716651	3	41975099	A	T	ENSG00000168038.6	ULK4	-1.12494	0.438487	BLD.CD19.PPC	TxWk_18S	18S	0.001
rs1716652	3	41975535	A	T	ENSG00000168038.6	ULK4	-0.863039	0.438487	BLD.CD19.PPC	TxWk_18S	18S	0.001
rs1716653	3	41975598	C	A	ENSG00000168038.6	ULK4	-1.12494	0.438487	BLD.CD19.PPC	TxWk_18S	18S	0.001
rs1716661	3	41962818	C	T	ENSG00000168038.6	ULK4	-1.12468	0.438487	BLD.CD19.PPC	TxWk_18S	18S	0.001
rs1716664	3	41948378	G	A	ENSG00000168038.6	ULK4	-1.02698	0.438487	BLD.CD19.PPC	TxWk_18S	18S	0.001
rs1716692	3	41983786	G	A	ENSG00000168038.6	ULK4	-1.12494	0.438487	BLD.CD19.PPC	TxWk_18S	18S	0.001
rs1716693	3	41985600	C	T	ENSG00000168038.6	ULK4	-1.12494	0.438487	BLD.CD19.PPC	TxWk_18S	18S	0.001
rs1716694	3	41986399	G	T	ENSG00000168038.6	ULK4	-1.12494	0.438487	BLD.CD19.PPC	TxWk_18S	18S	0.001
rs1716696	3	41935811	C	T	ENSG00000168038.6	ULK4	-1.05227	0.438487	BLD.CD19.PPC	TxWk_18S	18S	0.001
rs1716697	3	41941473	A	G	ENSG00000168038.6	ULK4	-1.11626	0.438487	BLD.CD19.PPC	TxWk_18S	18S	0.001
rs1716698	3	41957466	T	G	ENSG00000168038.6	ULK4	-1.05157	0.438487	BLD.CD19.PPC	TxWk_18S	18S	0.001
rs1716975	3	41960006	T	C	ENSG00000168038.6	ULK4	-1.05491	0.438487	BLD.CD19.PPC	TxWk_18S	18S	0.001
rs1716981	3	41962662	G	T	ENSG00000168038.6	ULK4	-1.12495	0.438487	BLD.CD19.PPC	TxWk_18S	18S	0.001
rs1716982	3	41962963	C	T	ENSG00000168038.6	ULK4	-0.847306	0.438487	BLD.CD19.PPC	TxWk_18S	18S	0.001
rs1716983	3	41964128	G	A	ENSG00000168038.6	ULK4	-1.12484	0.438487	BLD.CD19.PPC	TxWk_18S	18S	0.001
rs1716984	3	41965532	G	A	ENSG00000168038.6	ULK4	-1.12494	0.438487	BLD.CD19.PPC	TxWk_18S	18S	0.001
rs1716985	3	41968894	T	G	ENSG00000168038.6	ULK4	-1.12505	0.438487	BLD.CD19.PPC	TxWk_18S	18S	0.001
rs1716987	3	41970516	A	G	ENSG00000168038.6	ULK4	-0.922787	0.438487	BLD.CD19.PPC	TxWk_18S	18S	0.001
rs1716989	3	41972186	C	T	ENSG00000168038.6	ULK4	-0.922653	0.438487	BLD.CD19.PPC	TxWk_18S	18S	0.001
rs1716990	3	41972209	C	T	ENSG00000168038.6	ULK4	-1.12338	0.438487	BLD.CD19.PPC	TxWk_18S	18S	0.001
rs1716993	3	41974556	G	C	ENSG00000168038.6	ULK4	-1.12494	0.438487	BLD.CD19.PPC	TxWk_18S	18S	0.001
rs1717001	3	41934949	G	A	ENSG00000168038.6	ULK4	-1.05227	0.438487	BLD.CD19.PPC	TxWk_18S	18S	0.001
rs1717002	3	41936668	G	A	ENSG00000168038.6	ULK4	-1.05227	0.438487	BLD.CD19.PPC	TxWk_18S	18S	0.001
rs1717003	3	41937000	C	T	ENSG00000168038.6	ULK4	-1.05581	0.438487	BLD.CD19.PPC	TxWk_18S	18S	0.001
rs1717004	3	41937672	G	A	ENSG00000168038.6	ULK4	-1.11626	0.438487	BLD.CD19.PPC	TxWk_18S	18S	0.001
rs1717006	3	41940448	C	A	ENSG00000168038.6	ULK4	-1.05238	0.438487	BLD.CD19.PPC	TxWk_18S	18S	0.001
rs1717009	3	41946308	T	C	ENSG00000168038.6	ULK4	-1.05238	0.438487	BLD.CD19.PPC	TxWk_18S	18S	0.001
rs1717010	3	41946903	G	A	ENSG00000168038.6	ULK4	-1.05238	0.438487	BLD.CD19.PPC	TxWk_18S	18S	0.001
rs1717011	3	41980199	T	C	ENSG00000168038.6	ULK4	-1.12494	0.438487	BLD.CD19.PPC	TxWk_18S	18S	0.001
rs1717012	3	41948255	G	A	ENSG00000168038.6	ULK4	-0.719874	0.438487	BLD.CD19.PPC	TxWk_18S	18S	0.001
rs1717020	3	41981490	C	A	ENSG00000168038.6	ULK4	-1.12494	0.438487	BLD.CD19.PPC	TxWk_18S	18S	0.001
rs1717021	3	41983860	A	T	ENSG00000168038.6	ULK4	-1.12501	0.438487	BLD.CD19.PPC	TxWk_18S	18S	0.001
rs1717023	3	41984213	G	A	ENSG00000168038.6	ULK4	-0.864463	0.438487	BLD.CD19.PPC	TxWk_18S	18S	0.001
rs1717024	3	41984888	C	A	ENSG00000168038.6	ULK4	-1.12494	0.438487	BLD.CD19.PPC	TxWk_18S	18S	0.001
rs1717034	3	41955913	A	G	ENSG00000168038.6	ULK4	-1.05166	0.438487	BLD.CD19.PPC	TxWk_18S	18S	0.001
rs17219090	3	42051952	G	C	ENSG00000168038.6	ULK4	1.08407	0.438487	BLD.CD19.PPC	TxWk_18S	18S	0.001
rs188005881	3	41942693	G	T	ENSG00000168038.6	ULK4	1.11626	0.438487	BLD.CD19.PPC	TxWk_18S	18S	0.001
rs191904077	3	41947657	C	T	ENSG00000168038.6	ULK4	1.12226	0.438487	BLD.CD19.PPC	TxWk_18S	18S	0.001
rs2114883	3	42882668	A	G	ENSG00000168038.6	ULK4	-0.553411	0.438487	BLD.CD19.PPC	TxWk_18S	18S	0.001
rs2271994	3	41830935	G	T	ENSG00000168038.6	ULK4	1.11864	0.438487	BLD.CD19.PPC	TxWk_18S	18S	0.001
rs2272006	3	41997059	C	T	ENSG00000168038.6	ULK4	-1.12494	0.438487	BLD.CD19.PPC	TxWk_18S	18S	0.001
rs2272007	3	41996136	T	C	ENSG00000168038.6	ULK4	-1.12494	0.438487	BLD.CD19.PPC	TxWk_18S	18S	0.001
rs28485406	3	41960574	C	T	ENSG00000168038.6	ULK4	1.12441	0.438487	BLD.CD19.PPC	TxWk_18S	18S	0.001
rs28711923	3	41996520	C	T	ENSG00000168038.6	ULK4	1.12494	0.438487	BLD.CD19.PPC	TxWk_18S	18S	0.001
rs34121549	3	41976773	C	T	ENSG00000168038.6	ULK4	-1.0218	0.438487	BLD.CD19.PPC	TxWk_18S	18S	0.001
rs3774378	3	41949479	A	G	ENSG00000168038.6	ULK4	1.11631	0.438487	BLD.CD19.PPC	TxWk_18S	18S	0.001
rs3934103	3	41977214	C	T	ENSG00000168038.6	ULK4	-1.12494	0.438487	BLD.CD19.PPC	TxWk_18S	18S	0.001
rs4683346	3	42892961	T	C	ENSG00000168038.6	ULK4	-0.532343	0.438487	BLD.CD19.PPC	TxWk_18S	18S	0.001
rs4973899	3	41998209	G	T	ENSG00000168038.6	ULK4	-1.12494	0.438487	BLD.CD19.PPC	TxWk_18S	18S	0.001
rs55689615	3	41976846	A	C	ENSG00000168038.6	ULK4	1.12494	0.438487	BLD.CD19.PPC	TxWk_18S	18S	0.001
rs55941479	3	41883501	A	G	ENSG00000168038.6	ULK4	1.03459	0.438487	BLD.CD19.PPC	TxWk_18S	18S	0.001
rs56036624	3	41885339	G	A	ENSG00000168038.6	ULK4	1.05492	0.438487	BLD.CD19.PPC	TxWk_18S	18S	0.001
rs56081180	3	41885239	C	T	ENSG00000168038.6	ULK4	1.05492	0.438487	BLD.CD19.PPC	TxWk_18S	18S	0.001
rs56121764	3	41883975	T	C	ENSG00000168038.6	ULK4	1.05492	0.438487	BLD.CD19.PPC	TxWk_18S	18S	0.001
rs56158380	3	41885588	G	A	ENSG00000168038.6	ULK4	1.06477	0.438487	BLD.CD19.PPC	TxWk_18S	18S	0.001
rs56377840	3	41885612	C	G	ENSG00000168038.6	ULK4	1.11667	0.438487	BLD.CD19.PPC	TxWk_18S	18S	0.001
rs59713069	3	41997903	A	G	ENSG00000168038.6	ULK4	1.27194	0.438487	BLD.CD19.PPC	TxWk_18S	18S	0.001
rs60480362	3	41962869	C	T	ENSG00000168038.6	ULK4	1.1247	0.438487	BLD.CD19.PPC	TxWk_18S	18S	0.001
rs6599192	3	41992408	G	A	ENSG00000168038.6	ULK4	-0.760266	0.438487	BLD.CD19.PPC	TxWk_18S	18S	0.001
rs6798607	3	41972626	C	T	ENSG00000168038.6	ULK4	-0.876854	0.438487	BLD.CD19.PPC	TxWk_18S	18S	0.001
rs73075234	3	42051801	G	A	ENSG00000168038.6	ULK4	1.08433	0.438487	BLD.CD19.PPC	TxWk_18S	18S	0.001
rs7372217	3	41990122	G	A	ENSG00000168038.6	ULK4	-1.12494	0.438487	BLD.CD19.PPC	TxWk_18S	18S	0.001
rs75119926	3	41964392	G	A	ENSG00000168038.6	ULK4	1.26302	0.438487	BLD.CD19.PPC	TxWk_18S	18S	0.001
rs75417793	3	41934631	G	A	ENSG00000168038.6	ULK4	1.25391	0.438487	BLD.CD19.PPC	TxWk_18S	18S	0.001
rs7612517	3	41954843	G	A	ENSG00000168038.6	ULK4	1.13816	0.438487	BLD.CD19.PPC	TxWk_18S	18S	0.001
rs7615928	3	41828776	A	G	ENSG00000168038.6	ULK4	1.11955	0.438487	BLD.CD19.PPC	TxWk_18S	18S	0.001
rs7616780	3	41971559	G	A	ENSG00000168038.6	ULK4	-1.12494	0.438487	BLD.CD19.PPC	TxWk_18S	18S	0.001
rs7617397	3	41959037	T	C	ENSG00000168038.6	ULK4	-1.05135	0.438487	BLD.CD19.PPC	TxWk_18S	18S	0.001
rs7622665	3	41970743	T	C	ENSG00000168038.6	ULK4	-1.12494	0.438487	BLD.CD19.PPC	TxWk_18S	18S	0.001
rs7631785	3	41953557	C	T	ENSG00000168038.6	ULK4	1.27337	0.438487	BLD.CD19.PPC	TxWk_18S	18S	0.001
rs7642083	3	41884899	G	A	ENSG00000168038.6	ULK4	1.05492	0.438487	BLD.CD19.PPC	TxWk_18S	18S	0.001
rs7648899	3	41954755	T	C	ENSG00000168038.6	ULK4	1.12269	0.438487	BLD.CD19.PPC	TxWk_18S	18S	0.001
rs78720113	3	41982393	G	A	ENSG00000168038.6	ULK4	1.1719	0.438487	BLD.CD19.PPC	TxWk_18S	18S	0.001
rs794890	3	42062339	G	T	ENSG00000168038.6	ULK4	-1.06873	0.438487	BLD.CD19.PPC	TxWk_18S	18S	0.001
rs794892	3	42052932	G	T	ENSG00000168038.6	ULK4	-1.0808	0.438487	BLD.CD19.PPC	TxWk_18S	18S	0.001
rs79745989	3	41982366	A	G	ENSG00000168038.6	ULK4	1.26967	0.438487	BLD.CD19.PPC	TxWk_18S	18S	0.001
rs79829432	3	41965647	C	T	ENSG00000168038.6	ULK4	1.12494	0.438487	BLD.CD19.PPC	TxWk_18S	18S	0.001
rs9311290	3	41957957	T	C	ENSG00000168038.6	ULK4	1.08717	0.438487	BLD.CD19.PPC	TxWk_18S	18S	0.001
rs939558	3	41976040	C	A	ENSG00000168038.6	ULK4	-1.12494	0.438487	BLD.CD19.PPC	TxWk_18S	18S	0.001
rs9809833	3	41964648	A	G	ENSG00000168038.6	ULK4	-1.12488	0.438487	BLD.CD19.PPC	TxWk_18S	18S	0.001
rs9822288	3	41954588	C	T	ENSG00000168038.6	ULK4	-0.688862	0.438487	BLD.CD19.PPC	TxWk_18S	18S	0.001
rs9822598	3	41954587	G	A	ENSG00000168038.6	ULK4	-0.688862	0.438487	BLD.CD19.PPC	TxWk_18S	18S	0.001
rs9823027	3	41885655	T	C	ENSG00000168038.6	ULK4	1.05347	0.438487	BLD.CD19.PPC	TxWk_18S	18S	0.001
rs9840532	3	41885697	A	G	ENSG00000168038.6	ULK4	1.05217	0.438487	BLD.CD19.PPC	TxWk_18S	18S	0.001
rs9842305	3	41998412	G	A	ENSG00000168038.6	ULK4	-1.12494	0.438487	BLD.CD19.PPC	TxWk_18S	18S	0.001
rs9845322	3	41953411	G	T	ENSG00000168038.6	ULK4	1.12266	0.438487	BLD.CD19.PPC	TxWk_18S	18S	0.001
rs9846808	3	41982254	A	G	ENSG00000168038.6	ULK4	1.12494	0.438487	BLD.CD19.PPC	TxWk_18S	18S	0.001
rs9852020	3	41830206	G	T	ENSG00000168038.6	ULK4	1.11863	0.438487	BLD.CD19.PPC	TxWk_18S	18S	0.001
rs9866202	3	41829045	T	G	ENSG00000168038.6	ULK4	1.11953	0.438487	BLD.CD19.PPC	TxWk_18S	18S	0.001
rs9866358	3	41829136	T	C	ENSG00000168038.6	ULK4	1.11952	0.438487	BLD.CD19.PPC	TxWk_18S	18S	0.001
rs9868066	3	41794161	T	A	ENSG00000168038.6	ULK4	0.92869	0.438487	BLD.CD19.PPC	TxWk_18S	18S	0.001
rs9872440	3	42896451	T	C	ENSG00000168038.6	ULK4	-0.542488	0.438487	BLD.CD19.PPC	TxWk_18S	18S	0.001
rs9873207	3	41884750	C	T	ENSG00000168038.6	ULK4	1.05492	0.438487	BLD.CD19.PPC	TxWk_18S	18S	0.001
rs9876960	3	41985812	C	T	ENSG00000168038.6	ULK4	-1.12494	0.438487	BLD.CD19.PPC	TxWk_18S	18S	0.001
	eQTL variants and their effect sizes used to predict gene expression of NK cells.
Variant	CHR	POS	REF	ALT	Gene id	Gene symbol	Beta	R	Epigenome Data	Chromatin state	15/18state	P-value
chr3:41738231:I	3	41738231	G	GGTTAA	ENSG00000168038.6	ULK4	0.778813	0.469216	BLD.CD56.PC	TxWk_18S	18S	0.01
chr3:41738898:I	3	41738898	T	TA	ENSG00000168038.6	ULK4	0.778813	0.469216	BLD.CD56.PC	TxWk_18S	18S	0.01
chr3:41833898:D	3	41833898	AT	A	ENSG00000168038.6	ULK4	1.08328	0.469216	BLD.CD56.PC	TxWk_18S	18S	0.01
chr3:41848626:D	3	41848626	AT	A	ENSG00000168038.6	ULK4	0.775508	0.469216	BLD.CD56.PC	TxWk_18S	18S	0.01
chr3:41918790:I	3	41918790	T	TA	ENSG00000168038.6	ULK4	0.973419	0.469216	BLD.CD56.PC	TxWk_18S	18S	0.01
chr3:41918834:I	3	41918834	G	GT	ENSG00000168038.6	ULK4	-0.841723	0.469216	BLD.CD56.PC	TxWk_18S	18S	0.01
chr3:41920422:D	3	41920422	AG	A	ENSG00000168038.6	ULK4	-0.825419	0.469216	BLD.CD56.PC	TxWk_18S	18S	0.01
chr3:41923512:D	3	41923512	TGA	T	ENSG00000168038.6	ULK4	-0.653431	0.469216	BLD.CD56.PC	TxWk_18S	18S	0.01
chr3:41923515:D	3	41923515	GGCCA	G	ENSG00000168038.6	ULK4	-0.653431	0.469216	BLD.CD56.PC	TxWk_18S	18S	0.01
chr3:41929272:D	3	41929272	CACT	C	ENSG00000168038.6	ULK4	-0.929707	0.469216	BLD.CD56.PC	TxWk_18S	18S	0.01
chr3:41952118:I	3	41952118	T	TA	ENSG00000168038.6	ULK4	-1.00336	0.469216	BLD.CD56.PC	TxWk_18S	18S	0.01
chr3:41972961:I	3	41972961	T	TTAAA	ENSG00000168038.6	ULK4	-0.690537	0.469216	BLD.CD56.PC	TxWk_18S	18S	0.01
chr3:41977485:D	3	41977485	GC	G	ENSG00000168038.6	ULK4	-1.01107	0.469216	BLD.CD56.PC	TxWk_18S	18S	0.01
chr3:41977488:D	3	41977488	CCT	C	ENSG00000168038.6	ULK4	-1.02522	0.469216	BLD.CD56.PC	TxWk_18S	18S	0.01
chr3:41984337:D	3	41984337	TTAAA	T	ENSG00000168038.6	ULK4	-0.786352	0.469216	BLD.CD56.PC	TxWk_18S	18S	0.01
chr3:41984774:D	3	41984774	TG	T	ENSG00000168038.6	ULK4	-0.751743	0.469216	BLD.CD56.PC	TxWk_18S	18S	0.01
chr3:41987523:D	3	41987523	AC	A	ENSG00000168038.6	ULK4	-1.02626	0.469216	BLD.CD56.PC	TxWk_18S	18S	0.01
chr3:41994044:I	3	41994044	C	CA	ENSG00000168038.6	ULK4	1.06458	0.469216	BLD.CD56.PC	TxWk_18S	18S	0.01
chr3:42069820:D	3	42069820	CA	C	ENSG00000168038.6	ULK4	1.14377	0.469216	BLD.CD56.PC	TxWk_18S	18S	0.01
chr3:42073019:I	3	42073019	T	TG	ENSG00000168038.6	ULK4	-0.936955	0.469216	BLD.CD56.PC	TxWk_18S	18S	0.01
chr3:42073021:I	3	42073021	G	GA	ENSG00000168038.6	ULK4	-1.14503	0.469216	BLD.CD56.PC	TxWk_18S	18S	0.01
chr3:42083815:I	3	42083815	C	CTTTA	ENSG00000168038.6	ULK4	0.932237	0.469216	BLD.CD56.PC	TxWk_18S	18S	0.01
chr3:42084156:D	3	42084156	CCCA	C	ENSG00000168038.6	ULK4	1.18097	0.469216	BLD.CD56.PC	TxWk_18S	18S	0.01
chr3:42084161:D	3	42084161	CCTGGAA	C	ENSG00000168038.6	ULK4	1.18097	0.469216	BLD.CD56.PC	TxWk_18S	18S	0.01
rs10510728	3	41831670	A	G	ENSG00000168038.6	ULK4	0.976612	0.469216	BLD.CD56.PC	TxWk_18S	18S	0.01
rs1052501	3	41925398	C	T	ENSG00000168038.6	ULK4	-0.82272	0.469216	BLD.CD56.PC	TxWk_18S	18S	0.01
rs10865914	3	41919499	C	T	ENSG00000168038.6	ULK4	-0.82272	0.469216	BLD.CD56.PC	TxWk_18S	18S	0.01
rs115953124	3	41852620	C	T	ENSG00000168038.6	ULK4	0.976012	0.469216	BLD.CD56.PC	TxWk_18S	18S	0.01
rs116973957	3	42082222	C	T	ENSG00000168038.6	ULK4	1.15166	0.469216	BLD.CD56.PC	TxWk_18S	18S	0.01
rs11705749	3	41947294	C	T	ENSG00000168038.6	ULK4	-0.822097	0.469216	BLD.CD56.PC	TxWk_18S	18S	0.01
rs11711210	3	41951952	G	C	ENSG00000168038.6	ULK4	-0.821969	0.469216	BLD.CD56.PC	TxWk_18S	18S	0.01
rs11717660	3	41950414	A	G	ENSG00000168038.6	ULK4	-0.741844	0.469216	BLD.CD56.PC	TxWk_18S	18S	0.01
rs11717678	3	41991347	A	G	ENSG00000168038.6	ULK4	-1.02522	0.469216	BLD.CD56.PC	TxWk_18S	18S	0.01
rs117351757	3	41970440	C	T	ENSG00000168038.6	ULK4	1.13757	0.469216	BLD.CD56.PC	TxWk_18S	18S	0.01
rs117539977	3	41859549	C	A	ENSG00000168038.6	ULK4	1.08046	0.469216	BLD.CD56.PC	TxWk_18S	18S	0.01
rs117669245	3	42068381	A	G	ENSG00000168038.6	ULK4	1.14379	0.469216	BLD.CD56.PC	TxWk_18S	18S	0.01
rs117785719	3	42071707	C	T	ENSG00000168038.6	ULK4	1.14409	0.469216	BLD.CD56.PC	TxWk_18S	18S	0.01
rs118002085	3	42068311	C	T	ENSG00000168038.6	ULK4	1.14379	0.469216	BLD.CD56.PC	TxWk_18S	18S	0.01
rs118095334	3	42080800	C	T	ENSG00000168038.6	ULK4	1.15092	0.469216	BLD.CD56.PC	TxWk_18S	18S	0.01
rs118173161	3	42071365	C	T	ENSG00000168038.6	ULK4	1.14409	0.469216	BLD.CD56.PC	TxWk_18S	18S	0.01
rs11925458	3	42081891	T	C	ENSG00000168038.6	ULK4	1.15161	0.469216	BLD.CD56.PC	TxWk_18S	18S	0.01
rs12106811	3	42076970	G	T	ENSG00000168038.6	ULK4	0.778658	0.469216	BLD.CD56.PC	TxWk_18S	18S	0.01
rs12107042	3	42075260	T	C	ENSG00000168038.6	ULK4	1.14732	0.469216	BLD.CD56.PC	TxWk_18S	18S	0.01
rs12107271	3	42081268	G	C	ENSG00000168038.6	ULK4	1.15155	0.469216	BLD.CD56.PC	TxWk_18S	18S	0.01
rs12108090	3	41740363	C	T	ENSG00000168038.6	ULK4	0.778775	0.469216	BLD.CD56.PC	TxWk_18S	18S	0.01
rs12185908	3	41834492	A	C	ENSG00000168038.6	ULK4	0.812503	0.469216	BLD.CD56.PC	TxWk_18S	18S	0.01
rs12330363	3	41951186	G	A	ENSG00000168038.6	ULK4	-0.595843	0.469216	BLD.CD56.PC	TxWk_18S	18S	0.01
rs12631201	3	41854734	C	T	ENSG00000168038.6	ULK4	0.97587	0.469216	BLD.CD56.PC	TxWk_18S	18S	0.01
rs12631935	3	41855972	G	A	ENSG00000168038.6	ULK4	0.975826	0.469216	BLD.CD56.PC	TxWk_18S	18S	0.01
rs12632693	3	41979954	A	C	ENSG00000168038.6	ULK4	1.13757	0.469216	BLD.CD56.PC	TxWk_18S	18S	0.01
rs12639255	3	41861738	T	C	ENSG00000168038.6	ULK4	0.841762	0.469216	BLD.CD56.PC	TxWk_18S	18S	0.01
rs13063523	3	41947437	C	T	ENSG00000168038.6	ULK4	-0.507739	0.469216	BLD.CD56.PC	TxWk_18S	18S	0.01
rs13076820	3	41950165	C	T	ENSG00000168038.6	ULK4	-0.937899	0.469216	BLD.CD56.PC	TxWk_18S	18S	0.01
rs13076952	3	41950033	G	A	ENSG00000168038.6	ULK4	-0.57694	0.469216	BLD.CD56.PC	TxWk_18S	18S	0.01
rs13087719	3	41951576	C	T	ENSG00000168038.6	ULK4	-0.822029	0.469216	BLD.CD56.PC	TxWk_18S	18S	0.01
rs13088394	3	41951715	G	A	ENSG00000168038.6	ULK4	-0.821969	0.469216	BLD.CD56.PC	TxWk_18S	18S	0.01
rs13088523	3	41952045	A	G	ENSG00000168038.6	ULK4	-0.973788	0.469216	BLD.CD56.PC	TxWk_18S	18S	0.01
rs13318817	3	41972939	T	C	ENSG00000168038.6	ULK4	1.02522	0.469216	BLD.CD56.PC	TxWk_18S	18S	0.01
rs13321282	3	41959452	C	T	ENSG00000168038.6	ULK4	-0.818478	0.469216	BLD.CD56.PC	TxWk_18S	18S	0.01
rs13324552	3	41837977	G	A	ENSG00000168038.6	ULK4	0.978018	0.469216	BLD.CD56.PC	TxWk_18S	18S	0.01
rs1357013	3	41944620	C	T	ENSG00000168038.6	ULK4	0.973344	0.469216	BLD.CD56.PC	TxWk_18S	18S	0.01
rs139635297	3	41845554	C	T	ENSG00000168038.6	ULK4	0.872643	0.469216	BLD.CD56.PC	TxWk_18S	18S	0.01
rs140607810	3	41960180	G	A	ENSG00000168038.6	ULK4	1.13567	0.469216	BLD.CD56.PC	TxWk_18S	18S	0.01
rs140777695	3	41931990	G	A	ENSG00000168038.6	ULK4	0.976356	0.469216	BLD.CD56.PC	TxWk_18S	18S	0.01
rs141989992	3	41932817	C	T	ENSG00000168038.6	ULK4	0.973344	0.469216	BLD.CD56.PC	TxWk_18S	18S	0.01
rs143110869	3	41968622	A	G	ENSG00000168038.6	ULK4	1.13757	0.469216	BLD.CD56.PC	TxWk_18S	18S	0.01
rs143862556	3	42081002	C	T	ENSG00000168038.6	ULK4	1.15118	0.469216	BLD.CD56.PC	TxWk_18S	18S	0.01
rs144299471	3	41996549	G	A	ENSG00000168038.6	ULK4	1.14015	0.469216	BLD.CD56.PC	TxWk_18S	18S	0.01
rs144988484	3	41992444	G	A	ENSG00000168038.6	ULK4	1.02522	0.469216	BLD.CD56.PC	TxWk_18S	18S	0.01
rs146408967	3	42209172	A	G	ENSG00000168038.6	ULK4	0.632341	0.469216	BLD.CD56.PC	TxWk_18S	18S	0.01
rs1474219	3	42000913	G	A	ENSG00000168038.6	ULK4	-1.02538	0.469216	BLD.CD56.PC	TxWk_18S	18S	0.01
rs147967139	3	41933289	C	A	ENSG00000168038.6	ULK4	0.973344	0.469216	BLD.CD56.PC	TxWk_18S	18S	0.01
rs148262747	3	41988743	C	T	ENSG00000168038.6	ULK4	1.14015	0.469216	BLD.CD56.PC	TxWk_18S	18S	0.01
rs148297676	3	41991432	T	C	ENSG00000168038.6	ULK4	1.02522	0.469216	BLD.CD56.PC	TxWk_18S	18S	0.01
rs148651584	3	42072586	G	A	ENSG00000168038.6	ULK4	1.14505	0.469216	BLD.CD56.PC	TxWk_18S	18S	0.01
rs149105861	3	42065501	C	A	ENSG00000168038.6	ULK4	1.14364	0.469216	BLD.CD56.PC	TxWk_18S	18S	0.01
rs149990525	3	42082343	G	C	ENSG00000168038.6	ULK4	1.15166	0.469216	BLD.CD56.PC	TxWk_18S	18S	0.01
rs1612124	3	41967893	C	A	ENSG00000168038.6	ULK4	-0.965383	0.469216	BLD.CD56.PC	TxWk_18S	18S	0.01
rs1613233	3	41945144	A	G	ENSG00000168038.6	ULK4	-0.822097	0.469216	BLD.CD56.PC	TxWk_18S	18S	0.01
rs1615243	3	41965234	C	T	ENSG00000168038.6	ULK4	-1.02522	0.469216	BLD.CD56.PC	TxWk_18S	18S	0.01
rs1616679	3	41945518	C	T	ENSG00000168038.6	ULK4	-0.973344	0.469216	BLD.CD56.PC	TxWk_18S	18S	0.01
rs1618445	3	41984043	C	T	ENSG00000168038.6	ULK4	-0.753419	0.469216	BLD.CD56.PC	TxWk_18S	18S	0.01
rs1619312	3	41945869	A	G	ENSG00000168038.6	ULK4	-0.973344	0.469216	BLD.CD56.PC	TxWk_18S	18S	0.01
rs1624519	3	41984800	G	A	ENSG00000168038.6	ULK4	-1.02522	0.469216	BLD.CD56.PC	TxWk_18S	18S	0.01
rs1628874	3	41955714	G	A	ENSG00000168038.6	ULK4	-0.822109	0.469216	BLD.CD56.PC	TxWk_18S	18S	0.01
rs1629460	3	41927449	T	G	ENSG00000168038.6	ULK4	-0.637616	0.469216	BLD.CD56.PC	TxWk_18S	18S	0.01
rs1629462	3	41927452	G	C	ENSG00000168038.6	ULK4	-0.637616	0.469216	BLD.CD56.PC	TxWk_18S	18S	0.01
rs17060600	3	41744006	C	T	ENSG00000168038.6	ULK4	0.78447	0.469216	BLD.CD56.PC	TxWk_18S	18S	0.01
rs17062743	3	41834151	A	G	ENSG00000168038.6	ULK4	0.976612	0.469216	BLD.CD56.PC	TxWk_18S	18S	0.01
rs17063584	3	41861463	A	G	ENSG00000168038.6	ULK4	0.82272	0.469216	BLD.CD56.PC	TxWk_18S	18S	0.01
rs17063599	3	41861676	C	T	ENSG00000168038.6	ULK4	0.82272	0.469216	BLD.CD56.PC	TxWk_18S	18S	0.01
rs1716640	3	41978111	A	G	ENSG00000168038.6	ULK4	-1.02522	0.469216	BLD.CD56.PC	TxWk_18S	18S	0.01
rs1716641	3	41921681	C	T	ENSG00000168038.6	ULK4	-0.82272	0.469216	BLD.CD56.PC	TxWk_18S	18S	0.01
rs1716642	3	41965865	A	C	ENSG00000168038.6	ULK4	-1.02522	0.469216	BLD.CD56.PC	TxWk_18S	18S	0.01
rs1716643	3	41967192	C	T	ENSG00000168038.6	ULK4	-0.962253	0.469216	BLD.CD56.PC	TxWk_18S	18S	0.01
rs1716644	3	41968028	A	G	ENSG00000168038.6	ULK4	-0.965383	0.469216	BLD.CD56.PC	TxWk_18S	18S	0.01
rs1716645	3	41970480	T	C	ENSG00000168038.6	ULK4	-0.73406	0.469216	BLD.CD56.PC	TxWk_18S	18S	0.01
rs1716646	3	41971026	C	T	ENSG00000168038.6	ULK4	-0.732717	0.469216	BLD.CD56.PC	TxWk_18S	18S	0.01
rs1716648	3	41972849	G	A	ENSG00000168038.6	ULK4	-1.0061	0.469216	BLD.CD56.PC	TxWk_18S	18S	0.01
rs1716650	3	41973797	C	A	ENSG00000168038.6	ULK4	-1.02522	0.469216	BLD.CD56.PC	TxWk_18S	18S	0.01
rs1716651	3	41975099	A	T	ENSG00000168038.6	ULK4	-1.02522	0.469216	BLD.CD56.PC	TxWk_18S	18S	0.01
rs1716652	3	41975535	A	T	ENSG00000168038.6	ULK4	-0.768466	0.469216	BLD.CD56.PC	TxWk_18S	18S	0.01
rs1716653	3	41975598	C	A	ENSG00000168038.6	ULK4	-1.02522	0.469216	BLD.CD56.PC	TxWk_18S	18S	0.01
rs1716655	3	41918706	A	G	ENSG00000168038.6	ULK4	-0.82272	0.469216	BLD.CD56.PC	TxWk_18S	18S	0.01
rs1716657	3	41918456	C	T	ENSG00000168038.6	ULK4	-0.82272	0.469216	BLD.CD56.PC	TxWk_18S	18S	0.01
rs1716660	3	41929960	G	A	ENSG00000168038.6	ULK4	-0.82272	0.469216	BLD.CD56.PC	TxWk_18S	18S	0.01
rs1716661	3	41962818	C	T	ENSG00000168038.6	ULK4	-1.02193	0.469216	BLD.CD56.PC	TxWk_18S	18S	0.01
rs1716666	3	41922413	G	T	ENSG00000168038.6	ULK4	-0.973344	0.469216	BLD.CD56.PC	TxWk_18S	18S	0.01
rs1716683	3	41923074	A	G	ENSG00000168038.6	ULK4	-0.82272	0.469216	BLD.CD56.PC	TxWk_18S	18S	0.01
rs1716684	3	41924583	C	G	ENSG00000168038.6	ULK4	-0.973344	0.469216	BLD.CD56.PC	TxWk_18S	18S	0.01
rs1716688	3	41926546	G	A	ENSG00000168038.6	ULK4	-0.82272	0.469216	BLD.CD56.PC	TxWk_18S	18S	0.01
rs1716690	3	41922102	T	G	ENSG00000168038.6	ULK4	-0.82272	0.469216	BLD.CD56.PC	TxWk_18S	18S	0.01
rs1716692	3	41983786	G	A	ENSG00000168038.6	ULK4	-1.02522	0.469216	BLD.CD56.PC	TxWk_18S	18S	0.01
rs1716693	3	41985600	C	T	ENSG00000168038.6	ULK4	-1.02522	0.469216	BLD.CD56.PC	TxWk_18S	18S	0.01
rs1716694	3	41986399	G	T	ENSG00000168038.6	ULK4	-1.02522	0.469216	BLD.CD56.PC	TxWk_18S	18S	0.01
rs1716695	3	41988695	C	T	ENSG00000168038.6	ULK4	-1.02581	0.469216	BLD.CD56.PC	TxWk_18S	18S	0.01
rs1716696	3	41935811	C	T	ENSG00000168038.6	ULK4	-0.821966	0.469216	BLD.CD56.PC	TxWk_18S	18S	0.01
rs1716698	3	41957466	T	G	ENSG00000168038.6	ULK4	-0.822008	0.469216	BLD.CD56.PC	TxWk_18S	18S	0.01
rs1716975	3	41960006	T	C	ENSG00000168038.6	ULK4	-0.82272	0.469216	BLD.CD56.PC	TxWk_18S	18S	0.01
rs1716981	3	41962662	G	T	ENSG00000168038.6	ULK4	-1.02131	0.469216	BLD.CD56.PC	TxWk_18S	18S	0.01
rs1716982	3	41962963	C	T	ENSG00000168038.6	ULK4	-0.751985	0.469216	BLD.CD56.PC	TxWk_18S	18S	0.01
rs1716983	3	41964128	G	A	ENSG00000168038.6	ULK4	-1.02384	0.469216	BLD.CD56.PC	TxWk_18S	18S	0.01
rs1716984	3	41965532	G	A	ENSG00000168038.6	ULK4	-1.02522	0.469216	BLD.CD56.PC	TxWk_18S	18S	0.01
rs1716985	3	41968894	T	G	ENSG00000168038.6	ULK4	-1.02536	0.469216	BLD.CD56.PC	TxWk_18S	18S	0.01
rs1716987	3	41970516	A	G	ENSG00000168038.6	ULK4	-0.734001	0.469216	BLD.CD56.PC	TxWk_18S	18S	0.01
rs1716989	3	41972186	C	T	ENSG00000168038.6	ULK4	-0.732528	0.469216	BLD.CD56.PC	TxWk_18S	18S	0.01
rs1716990	3	41972209	C	T	ENSG00000168038.6	ULK4	-1.00627	0.469216	BLD.CD56.PC	TxWk_18S	18S	0.01
rs1716993	3	41974556	G	C	ENSG00000168038.6	ULK4	-1.02522	0.469216	BLD.CD56.PC	TxWk_18S	18S	0.01
rs1716994	3	41923872	T	C	ENSG00000168038.6	ULK4	-0.973344	0.469216	BLD.CD56.PC	TxWk_18S	18S	0.01
rs1716995	3	41924108	A	T	ENSG00000168038.6	ULK4	-0.973344	0.469216	BLD.CD56.PC	TxWk_18S	18S	0.01
rs1716996	3	41924294	C	T	ENSG00000168038.6	ULK4	-0.815402	0.469216	BLD.CD56.PC	TxWk_18S	18S	0.01
rs1716997	3	41924333	A	G	ENSG00000168038.6	ULK4	-0.82272	0.469216	BLD.CD56.PC	TxWk_18S	18S	0.01
rs1716998	3	41926314	T	G	ENSG00000168038.6	ULK4	-0.973344	0.469216	BLD.CD56.PC	TxWk_18S	18S	0.01
rs1716999	3	41930041	C	G	ENSG00000168038.6	ULK4	-0.82272	0.469216	BLD.CD56.PC	TxWk_18S	18S	0.01
rs1717000	3	41930219	A	C	ENSG00000168038.6	ULK4	-0.82272	0.469216	BLD.CD56.PC	TxWk_18S	18S	0.01
rs1717001	3	41934949	G	A	ENSG00000168038.6	ULK4	-0.821966	0.469216	BLD.CD56.PC	TxWk_18S	18S	0.01
rs1717002	3	41936668	G	A	ENSG00000168038.6	ULK4	-0.821966	0.469216	BLD.CD56.PC	TxWk_18S	18S	0.01
rs1717003	3	41937000	C	T	ENSG00000168038.6	ULK4	-0.800285	0.469216	BLD.CD56.PC	TxWk_18S	18S	0.01
rs1717004	3	41937672	G	A	ENSG00000168038.6	ULK4	-0.973344	0.469216	BLD.CD56.PC	TxWk_18S	18S	0.01
rs1717009	3	41946308	T	C	ENSG00000168038.6	ULK4	-0.822097	0.469216	BLD.CD56.PC	TxWk_18S	18S	0.01
rs1717010	3	41946903	G	A	ENSG00000168038.6	ULK4	-0.822097	0.469216	BLD.CD56.PC	TxWk_18S	18S	0.01
rs1717011	3	41980199	T	C	ENSG00000168038.6	ULK4	-1.02522	0.469216	BLD.CD56.PC	TxWk_18S	18S	0.01
rs1717020	3	41981490	C	A	ENSG00000168038.6	ULK4	-1.02522	0.469216	BLD.CD56.PC	TxWk_18S	18S	0.01
rs1717021	3	41983860	A	T	ENSG00000168038.6	ULK4	-1.02585	0.469216	BLD.CD56.PC	TxWk_18S	18S	0.01
rs1717023	3	41984213	G	A	ENSG00000168038.6	ULK4	-0.751024	0.469216	BLD.CD56.PC	TxWk_18S	18S	0.01
rs1717024	3	41984888	C	A	ENSG00000168038.6	ULK4	-1.02522	0.469216	BLD.CD56.PC	TxWk_18S	18S	0.01
rs1717026	3	41987647	C	T	ENSG00000168038.6	ULK4	-1.02522	0.469216	BLD.CD56.PC	TxWk_18S	18S	0.01
rs1717027	3	41987920	T	C	ENSG00000168038.6	ULK4	-1.02522	0.469216	BLD.CD56.PC	TxWk_18S	18S	0.01
rs1717034	3	41955913	A	G	ENSG00000168038.6	ULK4	-0.822109	0.469216	BLD.CD56.PC	TxWk_18S	18S	0.01
rs188005881	3	41942693	G	T	ENSG00000168038.6	ULK4	0.973344	0.469216	BLD.CD56.PC	TxWk_18S	18S	0.01
rs191904077	3	41947657	C	T	ENSG00000168038.6	ULK4	0.980056	0.469216	BLD.CD56.PC	TxWk_18S	18S	0.01
rs2271994	3	41830935	G	T	ENSG00000168038.6	ULK4	0.978056	0.469216	BLD.CD56.PC	TxWk_18S	18S	0.01
rs2272006	3	41997059	C	T	ENSG00000168038.6	ULK4	-1.02522	0.469216	BLD.CD56.PC	TxWk_18S	18S	0.01
rs2272007	3	41996136	T	C	ENSG00000168038.6	ULK4	-1.02522	0.469216	BLD.CD56.PC	TxWk_18S	18S	0.01
rs2371627	3	41839219	A	G	ENSG00000168038.6	ULK4	0.820567	0.469216	BLD.CD56.PC	TxWk_18S	18S	0.01
rs28485406	3	41960574	C	T	ENSG00000168038.6	ULK4	1.01896	0.469216	BLD.CD56.PC	TxWk_18S	18S	0.01
rs28609341	3	41720772	C	T	ENSG00000168038.6	ULK4	0.77907	0.469216	BLD.CD56.PC	TxWk_18S	18S	0.01
rs28661858	3	41738596	C	T	ENSG00000168038.6	ULK4	0.778813	0.469216	BLD.CD56.PC	TxWk_18S	18S	0.01
rs28689701	3	41738363	A	G	ENSG00000168038.6	ULK4	0.778813	0.469216	BLD.CD56.PC	TxWk_18S	18S	0.01
rs28711923	3	41996520	C	T	ENSG00000168038.6	ULK4	1.02522	0.469216	BLD.CD56.PC	TxWk_18S	18S	0.01
rs28735963	3	41721387	G	A	ENSG00000168038.6	ULK4	0.77907	0.469216	BLD.CD56.PC	TxWk_18S	18S	0.01
rs34121549	3	41976773	C	T	ENSG00000168038.6	ULK4	-0.901133	0.469216	BLD.CD56.PC	TxWk_18S	18S	0.01
rs3774376	3	41930502	A	C	ENSG00000168038.6	ULK4	0.973344	0.469216	BLD.CD56.PC	TxWk_18S	18S	0.01
rs3774378	3	41949479	A	G	ENSG00000168038.6	ULK4	0.973538	0.469216	BLD.CD56.PC	TxWk_18S	18S	0.01
rs3934103	3	41977214	C	T	ENSG00000168038.6	ULK4	-1.02522	0.469216	BLD.CD56.PC	TxWk_18S	18S	0.01
rs4513427	3	41839693	T	C	ENSG00000168038.6	ULK4	0.976426	0.469216	BLD.CD56.PC	TxWk_18S	18S	0.01
rs4615050	3	41942498	T	A	ENSG00000168038.6	ULK4	-0.822097	0.469216	BLD.CD56.PC	TxWk_18S	18S	0.01
rs4621303	3	41839370	T	A	ENSG00000168038.6	ULK4	0.824652	0.469216	BLD.CD56.PC	TxWk_18S	18S	0.01
rs4973899	3	41998209	G	T	ENSG00000168038.6	ULK4	-1.02522	0.469216	BLD.CD56.PC	TxWk_18S	18S	0.01
rs4973991	3	41927273	C	T	ENSG00000168038.6	ULK4	-0.82272	0.469216	BLD.CD56.PC	TxWk_18S	18S	0.01
rs4973992	3	41928881	C	T	ENSG00000168038.6	ULK4	-0.973344	0.469216	BLD.CD56.PC	TxWk_18S	18S	0.01
rs4973995	3	41931473	T	C	ENSG00000168038.6	ULK4	-0.825998	0.469216	BLD.CD56.PC	TxWk_18S	18S	0.01
rs55689615	3	41976846	A	C	ENSG00000168038.6	ULK4	1.02522	0.469216	BLD.CD56.PC	TxWk_18S	18S	0.01
rs55803852	3	41839937	G	A	ENSG00000168038.6	ULK4	0.976535	0.469216	BLD.CD56.PC	TxWk_18S	18S	0.01
rs56289363	3	42073592	G	A	ENSG00000168038.6	ULK4	1.14732	0.469216	BLD.CD56.PC	TxWk_18S	18S	0.01
rs56738349	3	41738846	A	G	ENSG00000168038.6	ULK4	0.778813	0.469216	BLD.CD56.PC	TxWk_18S	18S	0.01
rs57707634	3	42074940	G	A	ENSG00000168038.6	ULK4	1.14732	0.469216	BLD.CD56.PC	TxWk_18S	18S	0.01
rs58155850	3	41721932	A	G	ENSG00000168038.6	ULK4	0.779024	0.469216	BLD.CD56.PC	TxWk_18S	18S	0.01
rs58529773	3	41720521	T	C	ENSG00000168038.6	ULK4	0.77907	0.469216	BLD.CD56.PC	TxWk_18S	18S	0.01
rs58906769	3	41743723	A	G	ENSG00000168038.6	ULK4	0.783618	0.469216	BLD.CD56.PC	TxWk_18S	18S	0.01
rs59713069	3	41997903	A	G	ENSG00000168038.6	ULK4	1.14015	0.469216	BLD.CD56.PC	TxWk_18S	18S	0.01
rs60480362	3	41962869	C	T	ENSG00000168038.6	ULK4	1.0221	0.469216	BLD.CD56.PC	TxWk_18S	18S	0.01
rs60536201	3	42100910	G	A	ENSG00000168038.6	ULK4	1.07517	0.469216	BLD.CD56.PC	TxWk_18S	18S	0.01
rs62258655	3	41932330	G	A	ENSG00000168038.6	ULK4	-0.693184	0.469216	BLD.CD56.PC	TxWk_18S	18S	0.01
rs6599178	3	41842129	C	T	ENSG00000168038.6	ULK4	0.821381	0.469216	BLD.CD56.PC	TxWk_18S	18S	0.01
rs6599179	3	41855284	C	T	ENSG00000168038.6	ULK4	0.82272	0.469216	BLD.CD56.PC	TxWk_18S	18S	0.01
rs6599192	3	41992408	G	A	ENSG00000168038.6	ULK4	-0.72044	0.469216	BLD.CD56.PC	TxWk_18S	18S	0.01
rs6766024	3	41837010	C	T	ENSG00000168038.6	ULK4	0.978018	0.469216	BLD.CD56.PC	TxWk_18S	18S	0.01
rs6776724	3	41841270	A	G	ENSG00000168038.6	ULK4	0.821381	0.469216	BLD.CD56.PC	TxWk_18S	18S	0.01
rs6781095	3	41741896	T	G	ENSG00000168038.6	ULK4	0.778775	0.469216	BLD.CD56.PC	TxWk_18S	18S	0.01
rs6792201	3	42071252	G	T	ENSG00000168038.6	ULK4	-0.931543	0.469216	BLD.CD56.PC	TxWk_18S	18S	0.01
rs6794477	3	41920401	C	T	ENSG00000168038.6	ULK4	-0.823378	0.469216	BLD.CD56.PC	TxWk_18S	18S	0.01
rs6796210	3	41851718	T	C	ENSG00000168038.6	ULK4	0.82272	0.469216	BLD.CD56.PC	TxWk_18S	18S	0.01
rs6798607	3	41972626	C	T	ENSG00000168038.6	ULK4	-0.812828	0.469216	BLD.CD56.PC	TxWk_18S	18S	0.01
rs6800793	3	41722757	T	C	ENSG00000168038.6	ULK4	0.779618	0.469216	BLD.CD56.PC	TxWk_18S	18S	0.01
rs6808854	3	41722678	G	T	ENSG00000168038.6	ULK4	0.77907	0.469216	BLD.CD56.PC	TxWk_18S	18S	0.01
rs73077367	3	41851959	G	A	ENSG00000168038.6	ULK4	0.82272	0.469216	BLD.CD56.PC	TxWk_18S	18S	0.01
rs7372217	3	41990122	G	A	ENSG00000168038.6	ULK4	-1.02522	0.469216	BLD.CD56.PC	TxWk_18S	18S	0.01
rs7373500	3	42072055	T	C	ENSG00000168038.6	ULK4	-1.14412	0.469216	BLD.CD56.PC	TxWk_18S	18S	0.01
rs73828215	3	41721535	A	G	ENSG00000168038.6	ULK4	0.77907	0.469216	BLD.CD56.PC	TxWk_18S	18S	0.01
rs73828230	3	41744072	T	C	ENSG00000168038.6	ULK4	0.785274	0.469216	BLD.CD56.PC	TxWk_18S	18S	0.01
rs73828231	3	41744090	G	T	ENSG00000168038.6	ULK4	0.78541	0.469216	BLD.CD56.PC	TxWk_18S	18S	0.01
rs74439565	3	41837284	G	A	ENSG00000168038.6	ULK4	1.08482	0.469216	BLD.CD56.PC	TxWk_18S	18S	0.01
rs74532119	3	42080576	C	T	ENSG00000168038.6	ULK4	1.1506	0.469216	BLD.CD56.PC	TxWk_18S	18S	0.01
rs74848329	3	42081549	A	T	ENSG00000168038.6	ULK4	1.1622	0.469216	BLD.CD56.PC	TxWk_18S	18S	0.01
rs75119926	3	41964392	G	A	ENSG00000168038.6	ULK4	1.14401	0.469216	BLD.CD56.PC	TxWk_18S	18S	0.01
rs75136583	3	42091150	C	G	ENSG00000168038.6	ULK4	1.07884	0.469216	BLD.CD56.PC	TxWk_18S	18S	0.01
rs75417793	3	41934631	G	A	ENSG00000168038.6	ULK4	1.07635	0.469216	BLD.CD56.PC	TxWk_18S	18S	0.01
rs75603031	3	42101148	C	T	ENSG00000168038.6	ULK4	1.07446	0.469216	BLD.CD56.PC	TxWk_18S	18S	0.01
rs75991999	3	41846279	C	A	ENSG00000168038.6	ULK4	1.11984	0.469216	BLD.CD56.PC	TxWk_18S	18S	0.01
rs7610230	3	41735108	C	T	ENSG00000168038.6	ULK4	0.802776	0.469216	BLD.CD56.PC	TxWk_18S	18S	0.01
rs7610848	3	42083631	C	T	ENSG00000168038.6	ULK4	0.914836	0.469216	BLD.CD56.PC	TxWk_18S	18S	0.01
rs7612517	3	41954843	G	A	ENSG00000168038.6	ULK4	1.00911	0.469216	BLD.CD56.PC	TxWk_18S	18S	0.01
rs7613725	3	41736409	C	T	ENSG00000168038.6	ULK4	0.77885	0.469216	BLD.CD56.PC	TxWk_18S	18S	0.01
rs7615247	3	42080107	A	G	ENSG00000168038.6	ULK4	1.11963	0.469216	BLD.CD56.PC	TxWk_18S	18S	0.01
rs7616780	3	41971559	G	A	ENSG00000168038.6	ULK4	-1.02522	0.469216	BLD.CD56.PC	TxWk_18S	18S	0.01
rs7617397	3	41959037	T	C	ENSG00000168038.6	ULK4	-0.821881	0.469216	BLD.CD56.PC	TxWk_18S	18S	0.01
rs7622665	3	41970743	T	C	ENSG00000168038.6	ULK4	-1.02522	0.469216	BLD.CD56.PC	TxWk_18S	18S	0.01
rs7626217	3	41842415	A	G	ENSG00000168038.6	ULK4	0.821428	0.469216	BLD.CD56.PC	TxWk_18S	18S	0.01
rs7631785	3	41953557	C	T	ENSG00000168038.6	ULK4	1.13697	0.469216	BLD.CD56.PC	TxWk_18S	18S	0.01
rs7632387	3	41853161	C	T	ENSG00000168038.6	ULK4	0.82272	0.469216	BLD.CD56.PC	TxWk_18S	18S	0.01
rs7646144	3	41853125	T	A	ENSG00000168038.6	ULK4	0.822871	0.469216	BLD.CD56.PC	TxWk_18S	18S	0.01
rs7647561	3	41848627	T	A	ENSG00000168038.6	ULK4	0.775508	0.469216	BLD.CD56.PC	TxWk_18S	18S	0.01
rs7648357	3	41849670	A	G	ENSG00000168038.6	ULK4	0.821711	0.469216	BLD.CD56.PC	TxWk_18S	18S	0.01
rs7648578	3	41858731	C	T	ENSG00000168038.6	ULK4	0.822686	0.469216	BLD.CD56.PC	TxWk_18S	18S	0.01
rs7648899	3	41954755	T	C	ENSG00000168038.6	ULK4	1.00457	0.469216	BLD.CD56.PC	TxWk_18S	18S	0.01
rs76613413	3	41853390	A	T	ENSG00000168038.6	ULK4	0.975914	0.469216	BLD.CD56.PC	TxWk_18S	18S	0.01
rs76915380	3	41919920	G	A	ENSG00000168038.6	ULK4	0.973344	0.469216	BLD.CD56.PC	TxWk_18S	18S	0.01
rs77094108	3	41848944	G	A	ENSG00000168038.6	ULK4	1.08304	0.469216	BLD.CD56.PC	TxWk_18S	18S	0.01
rs77249100	3	42101454	A	G	ENSG00000168038.6	ULK4	1.07335	0.469216	BLD.CD56.PC	TxWk_18S	18S	0.01
rs77537349	3	41846142	A	G	ENSG00000168038.6	ULK4	0.821805	0.469216	BLD.CD56.PC	TxWk_18S	18S	0.01
rs78436801	3	42093138	G	A	ENSG00000168038.6	ULK4	1.07655	0.469216	BLD.CD56.PC	TxWk_18S	18S	0.01
rs78455464	3	41926277	A	G	ENSG00000168038.6	ULK4	0.973344	0.469216	BLD.CD56.PC	TxWk_18S	18S	0.01
rs78704759	3	42079685	C	T	ENSG00000168038.6	ULK4	1.14884	0.469216	BLD.CD56.PC	TxWk_18S	18S	0.01
rs78720113	3	41982393	G	A	ENSG00000168038.6	ULK4	0.901552	0.469216	BLD.CD56.PC	TxWk_18S	18S	0.01
rs78822461	3	42073481	G	A	ENSG00000168038.6	ULK4	1.14732	0.469216	BLD.CD56.PC	TxWk_18S	18S	0.01
rs79357668	3	42074371	G	A	ENSG00000168038.6	ULK4	1.14732	0.469216	BLD.CD56.PC	TxWk_18S	18S	0.01
rs79745989	3	41982366	A	G	ENSG00000168038.6	ULK4	1.13767	0.469216	BLD.CD56.PC	TxWk_18S	18S	0.01
rs79829432	3	41965647	C	T	ENSG00000168038.6	ULK4	1.02522	0.469216	BLD.CD56.PC	TxWk_18S	18S	0.01
rs80040878	3	42094667	C	A	ENSG00000168038.6	ULK4	1.07716	0.469216	BLD.CD56.PC	TxWk_18S	18S	0.01
rs9311290	3	41957957	T	C	ENSG00000168038.6	ULK4	1.05429	0.469216	BLD.CD56.PC	TxWk_18S	18S	0.01
rs939558	3	41976040	C	A	ENSG00000168038.6	ULK4	-1.02522	0.469216	BLD.CD56.PC	TxWk_18S	18S	0.01
rs9809833	3	41964648	A	G	ENSG00000168038.6	ULK4	-1.02435	0.469216	BLD.CD56.PC	TxWk_18S	18S	0.01
rs9812782	3	41741505	C	T	ENSG00000168038.6	ULK4	0.778775	0.469216	BLD.CD56.PC	TxWk_18S	18S	0.01
rs9814183	3	41742358	C	T	ENSG00000168038.6	ULK4	0.779866	0.469216	BLD.CD56.PC	TxWk_18S	18S	0.01
rs9817837	3	41843254	G	A	ENSG00000168038.6	ULK4	0.976548	0.469216	BLD.CD56.PC	TxWk_18S	18S	0.01
rs9818169	3	41860599	A	G	ENSG00000168038.6	ULK4	0.82272	0.469216	BLD.CD56.PC	TxWk_18S	18S	0.01
rs9819489	3	41844975	T	A	ENSG00000168038.6	ULK4	0.980302	0.469216	BLD.CD56.PC	TxWk_18S	18S	0.01
rs9822288	3	41954588	C	T	ENSG00000168038.6	ULK4	-0.614247	0.469216	BLD.CD56.PC	TxWk_18S	18S	0.01
rs9822598	3	41954587	G	A	ENSG00000168038.6	ULK4	-0.614247	0.469216	BLD.CD56.PC	TxWk_18S	18S	0.01
rs9825421	3	41920397	C	T	ENSG00000168038.6	ULK4	0.974149	0.469216	BLD.CD56.PC	TxWk_18S	18S	0.01
rs9830599	3	41921319	C	T	ENSG00000168038.6	ULK4	-0.973344	0.469216	BLD.CD56.PC	TxWk_18S	18S	0.01
rs9834098	3	41833493	A	G	ENSG00000168038.6	ULK4	0.821381	0.469216	BLD.CD56.PC	TxWk_18S	18S	0.01
rs9834311	3	42069490	A	C	ENSG00000168038.6	ULK4	-1.14377	0.469216	BLD.CD56.PC	TxWk_18S	18S	0.01
rs9838965	3	41927938	C	T	ENSG00000168038.6	ULK4	-0.82272	0.469216	BLD.CD56.PC	TxWk_18S	18S	0.01
rs9839101	3	41927901	G	A	ENSG00000168038.6	ULK4	-0.973344	0.469216	BLD.CD56.PC	TxWk_18S	18S	0.01
rs9839213	3	41918992	T	C	ENSG00000168038.6	ULK4	-0.830936	0.469216	BLD.CD56.PC	TxWk_18S	18S	0.01
rs9839399	3	41928044	G	A	ENSG00000168038.6	ULK4	-0.82272	0.469216	BLD.CD56.PC	TxWk_18S	18S	0.01
rs9839491	3	41928301	C	T	ENSG00000168038.6	ULK4	-0.634541	0.469216	BLD.CD56.PC	TxWk_18S	18S	0.01
rs9842305	3	41998412	G	A	ENSG00000168038.6	ULK4	-1.02522	0.469216	BLD.CD56.PC	TxWk_18S	18S	0.01
rs9845322	3	41953411	G	T	ENSG00000168038.6	ULK4	1.00439	0.469216	BLD.CD56.PC	TxWk_18S	18S	0.01
rs9845759	3	41849654	T	C	ENSG00000168038.6	ULK4	0.976391	0.469216	BLD.CD56.PC	TxWk_18S	18S	0.01
rs9846808	3	41982254	A	G	ENSG00000168038.6	ULK4	1.02522	0.469216	BLD.CD56.PC	TxWk_18S	18S	0.01
rs9847541	3	41934542	C	T	ENSG00000168038.6	ULK4	0.973344	0.469216	BLD.CD56.PC	TxWk_18S	18S	0.01
rs9850380	3	41741514	A	T	ENSG00000168038.6	ULK4	0.778775	0.469216	BLD.CD56.PC	TxWk_18S	18S	0.01
rs9852020	3	41830206	G	T	ENSG00000168038.6	ULK4	0.978018	0.469216	BLD.CD56.PC	TxWk_18S	18S	0.01
rs9855290	3	41921913	T	C	ENSG00000168038.6	ULK4	0.973344	0.469216	BLD.CD56.PC	TxWk_18S	18S	0.01
rs9855965	3	41860508	C	T	ENSG00000168038.6	ULK4	0.82272	0.469216	BLD.CD56.PC	TxWk_18S	18S	0.01
rs9856088	3	41860482	G	T	ENSG00000168038.6	ULK4	0.82272	0.469216	BLD.CD56.PC	TxWk_18S	18S	0.01
rs9866202	3	41829045	T	G	ENSG00000168038.6	ULK4	0.976802	0.469216	BLD.CD56.PC	TxWk_18S	18S	0.01
rs9866358	3	41829136	T	C	ENSG00000168038.6	ULK4	0.976764	0.469216	BLD.CD56.PC	TxWk_18S	18S	0.01
rs9872232	3	41921578	A	C	ENSG00000168038.6	ULK4	-0.97213	0.469216	BLD.CD56.PC	TxWk_18S	18S	0.01
rs9876960	3	41985812	C	T	ENSG00000168038.6	ULK4	-1.02522	0.469216	BLD.CD56.PC	TxWk_18S	18S	0.01
	eQTL variants and their effect sizes used to predict gene expression of monocytes.
Variant	CHR	POS	REF	ALT	Gene id	Gene symbol	Beta	R	Epigenome Data	Chromatin state	15/18state	P-value
rs11717170	3	42002811	G	C	ENSG00000168038.6	ULK4	-1.25611	0.552279	BLD.CD14.PC	TssAFlnk_15S	15S	0.01
The chromosome and base-pair positions are given with regard to the GRCh37 (hg19) assembly.
